# Supplementary material for: Forage Yield, Canopy Characteristics, and Radiation Interception of Ten Alfalfa Varieties in an Arid Environment
Source: Plants (Basel). 2022 Apr 20;11(9):1112. doi: 10.3390/plants11091112 (PMC9101258; doi:10.3390/plants11091112)
Supplement: Supplementary file 1 [file plants-11-01112-s001.zip]

Archive with 1 entries (1 files):
- plants-1644458-supplementary.pdf
